# Supplementary material for: Insight into pathogenomics and phylogeography of hypervirulent and highly-lethal Mycobacterium tuberculosis strain cluster
Source: BMC Infect Dis. 2023 Jun 23;23:426. doi: 10.1186/s12879-023-08413-7 (PMC10288800; doi:10.1186/s12879-023-08413-7)
Supplement: Supplementary file 2 — Supplementary Material 2 [file 12879_2023_8413_MOESM2_ESM.xlsx]

## Sheet: Table S1
Supplementary Table S1. List of genomes (accession numbers) of the RD181-intact sublineage of the Beijing genotype used for phylogenetic analysis
Accession	Country of isolation
SRR18591741	Russia
SRR18591742	Russia
SRR18591743	Russia
SRR18591744	Russia
SRR18591745	Russia
SRR6256978	Russia
SRR7796667	Russia
SRR7796668	Russia
SRR5817478	Australia
SRR4423135	Bangladesh
SRR4423139	Bangladesh
SRR4423146	Bangladesh
SRR4423148	Bangladesh
SRR4423153	Bangladesh
SRR4423174	Bangladesh
ERR2516219	Belgium
SRR13180214	Belgium
SRR13180293	Belgium
ERR2704699	China
ERR552838	China
SRR1710074	China
SRR1710076	China
SRR1710077	China
SRR1710079	China
SRR1710083	China
SRR1710093	China
SRR1710095	China
SRR1710102	China
SRR1710105	China
SRR1710111	China
SRR2024893	China
SRR2024907	China
SRR2024923	China
SRR2024962	China
SRR671753	China
SRR671797	China
SRR671804	China
SRR671813	China
SRR671824	China
SRR671855	China
SRR671857	China
SRR6824290	China
SRR6824346	China
SRR6824395	China
SRR6824416	China
SRR6824419	China
SRR6824472	China
SRR6824482	China
SRR6824522	China
SRR6824548	China
SRR6824567	China
SRR6824582	China
SRR6824584	China
SRR6824594	China
SRR6824609	China
SRR6824613	China
SRR6824616	China
SRR6824623	China
SRR6824659	China
SRR8651558	China
SRR8651592	China
SRR8651615	China
SRR8651641	China
SRR8651647	China
SRR8651653	China
SRR11033603	Georgia
ERR551184	Germany
ERR3273099	Indonesia
ERR3273103	Indonesia
ERR3273108	Indonesia
ERR3273112	Indonesia
ERR3273117	Indonesia
ERR3273122	Indonesia
ERR3273132	Indonesia
ERR3273136	Indonesia
ERR3273142	Indonesia
ERR3273153	Indonesia
ERR3273158	Indonesia
ERR3273160	Indonesia
ERR3273170	Indonesia
ERR3273172	Indonesia
ERR3273186	Indonesia
ERR3273197	Indonesia
ERR3273202	Indonesia
ERR3273206	Indonesia
ERR3284112	Indonesia
SRR6480313	Indonesia
SRR6480317	Indonesia
SRR6480353	Indonesia
SRR6480356	Indonesia
SRR6480361	Indonesia
SRR6480373	Indonesia
SRR6480383	Indonesia
SRR6480384	Indonesia
SRR6480405	Indonesia
SRR6480407	Indonesia
SRR6480409	Indonesia
SRR6480410	Indonesia
SRR6480417	Indonesia
SRR6480432	Indonesia
SRR6480461	Indonesia
SRR6480464	Indonesia
SRR6480474	Indonesia
SRR6480483	Indonesia
SRR6480493	Indonesia
SRR6480510	Indonesia
SRR6480519	Indonesia
SRR6480561	Indonesia
SRR6480565	Indonesia
SRR6480571	Indonesia
SRR6480589	Indonesia
SRR6480591	Indonesia
SRR6480612	Indonesia
SRR6480631	Indonesia
DRR034422	Japan
DRR034443	Japan
DRR034450	Japan
DRR034455	Japan
DRR034458	Japan
DRR034465	Japan
DRR034470	Japan
DRR034471	Japan
DRR034478	Japan
DRR034482	Japan
DRR034489	Japan
DRR034497	Japan
DRR034502	Japan
DRR034509	Japan
DRR034514	Japan
DRR034516	Japan
DRR034531	Japan
DRR130066	Japan
DRR130074	Japan
DRR130080	Japan
DRR130081	Japan
DRR130095	Japan
DRR130096	Japan
DRR130097	Japan
DRR130098	Japan
DRR130104	Japan
DRR130105	Japan
DRR130111	Japan
DRR130129	Japan
DRR130139	Japan
DRR130146	Japan
DRR130154	Japan
DRR130165	Japan
DRR130176	Japan
DRR130190	Japan
DRR130191	Japan
DRR130192	Japan
DRR130201	Japan
DRR130202	Japan
DRR130208	Japan
DRR130215	Japan
DRR130232	Japan
DRR188482	Japan
DRR188536	Japan
DRR188548	Japan
DRR188568	Japan
DRR188593	Japan
DRR188597	Japan
DRR188606	Japan
DRR188607	Japan
DRR188618	Japan
DRR188660	Japan
DRR188675	Japan
DRR188685	Japan
DRR188701	Japan
DRR188714	Japan
DRR188726	Japan
DRR188764	Japan
DRR188874	Japan
DRR188919	Japan
DRR188939	Japan
DRR188943	Japan
DRR188944	Japan
DRR188986	Japan
DRR189003	Japan
DRR189013	Japan
DRR189080	Japan
ERR552444	Kiribati
SRR10209206	Malaysia
ERR025439	Netherlands
ERR028623	Netherlands
ERR2516692	Netherlands
SRR8237389	Papua New Guinea
ERR1213897	Peru
ERR2516446	Peru
ERR2516737	Peru
ERR1035159	Saudi Arabia
ERR1034986	South Africa
ERR1034995	South Africa
ERR1035014	South Africa
ERR1035019	South Africa
ERR1035024	South Africa
ERR1035025	South Africa
ERR1035031	South Africa
ERR1035036	South Africa
ERR1035038	South Africa
ERR1035041	South Africa
ERR1035042	South Africa
ERR1035077	South Africa
ERR1633791	South Africa
ERR1633796	South Africa
ERR1633869	South Africa
ERR1873389	South Africa
ERR1873395	South Africa
ERR1873397	South Africa
ERR1873402	South Africa
ERR1873407	South Africa
ERR1873409	South Africa
ERR1873421	South Africa
ERR1873422	South Africa
ERR1873427	South Africa
ERR1873429	South Africa
ERR1873430	South Africa
ERR1873434	South Africa
ERR1873436	South Africa
ERR1873439	South Africa
ERR1873440	South Africa
ERR1873443	South Africa
ERR1873452	South Africa
ERR1873453	South Africa
ERR1873454	South Africa
ERR1873456	South Africa
ERR1873460	South Africa
ERR1873467	South Africa
ERR1873468	South Africa
ERR1873472	South Africa
ERR1873473	South Africa
ERR1873480	South Africa
ERR1873486	South Africa
ERR1873489	South Africa
ERR1873490	South Africa
ERR1873493	South Africa
ERR1873494	South Africa
ERR1873495	South Africa
ERR1873496	South Africa
ERR1873498	South Africa
ERR1873500	South Africa
ERR1873502	South Africa
ERR1873503	South Africa
ERR1873504	South Africa
ERR1873505	South Africa
ERR1873507	South Africa
ERR1873510	South Africa
ERR1873514	South Africa
ERR1873515	South Africa
ERR1873516	South Africa
ERR1873519	South Africa
ERR1873520	South Africa
ERR1873521	South Africa
ERR1873523	South Africa
ERR1873524	South Africa
ERR1873525	South Africa
ERR1873526	South Africa
ERR1873528	South Africa
ERR1873529	South Africa
ERR1873530	South Africa
ERR1873533	South Africa
ERR1873536	South Africa
ERR1873538	South Africa
ERR1873539	South Africa
ERR1873541	South Africa
ERR1873542	South Africa
ERR1873548	South Africa
ERR1873551	South Africa
ERR1873552	South Africa
ERR1873553	South Africa
ERR2515144	South Africa
ERR2515213	South Africa
ERR2515227	South Africa
ERR2515331	South Africa
ERR2515419	South Africa
ERR2515466	South Africa
ERR2515473	South Africa
ERR2515519	South Africa
ERR2515541	South Africa
ERR2515544	South Africa
ERR2515577	South Africa
ERR2515584	South Africa
ERR2515609	South Africa
ERR2515658	South Africa
ERR2515684	South Africa
ERR2515705	South Africa
ERR2515725	South Africa
ERR2515735	South Africa
ERR2515740	South Africa
ERR2515768	South Africa
ERR2515833	South Africa
ERR2515839	South Africa
ERR2515864	South Africa
ERR2515867	South Africa
ERR2515898	South Africa
ERR2515933	South Africa
ERR2515965	South Africa
ERR2515996	South Africa
ERR2516005	South Africa
ERR2516012	South Africa
ERR2516019	South Africa
ERR2516055	South Africa
ERR2516063	South Africa
ERR2516064	South Africa
ERR2516066	South Africa
ERR5758312	South Africa
ERR5758314	South Africa
ERR5758315	South Africa
ERR5758316	South Africa
ERR5758317	South Africa
ERR5758318	South Africa
ERR5758319	South Africa
ERR5758320	South Africa
ERR5758321	South Africa
ERR5758323	South Africa
ERR5758324	South Africa
ERR5758325	South Africa
ERR5758326	South Africa
ERR5758327	South Africa
ERR5758328	South Africa
ERR5758329	South Africa
ERR5758330	South Africa
ERR5758332	South Africa
ERR5758333	South Africa
ERR5758334	South Africa
ERR5758335	South Africa
ERR5758336	South Africa
ERR5758337	South Africa
ERR5758338	South Africa
ERR5758339	South Africa
ERR5758340	South Africa
ERR5758342	South Africa
ERR5758344	South Africa
ERR5758345	South Africa
ERR5758346	South Africa
ERR5758347	South Africa
ERR5758348	South Africa
ERR5758349	South Africa
ERR5758350	South Africa
ERR5758351	South Africa
ERR5758352	South Africa
ERR5758355	South Africa
ERR5758356	South Africa
ERR5758357	South Africa
ERR5758358	South Africa
ERR5758359	South Africa
ERR5758360	South Africa
ERR5758361	South Africa
ERR5758362	South Africa
ERR5758363	South Africa
ERR5758364	South Africa
ERR5758366	South Africa
ERR5758367	South Africa
ERR5758368	South Africa
ERR5758369	South Africa
ERR5758370	South Africa
ERR5758372	South Africa
ERR5758373	South Africa
ERR5758374	South Africa
ERR5758375	South Africa
ERR5758376	South Africa
ERR5758377	South Africa
ERR5758378	South Africa
ERR5758379	South Africa
ERR5758380	South Africa
ERR5758381	South Africa
ERR5758382	South Africa
ERR5758383	South Africa
ERR5758384	South Africa
ERR5758385	South Africa
ERR5758386	South Africa
ERR5758388	South Africa
ERR5758389	South Africa
ERR5758390	South Africa
ERR5758391	South Africa
ERR5758392	South Africa
ERR5758393	South Africa
ERR5758394	South Africa
ERR5758395	South Africa
ERR5758396	South Africa
ERR5758397	South Africa
ERR5758399	South Africa
ERR5758400	South Africa
ERR5758401	South Africa
ERR5758402	South Africa
ERR5758403	South Africa
ERR5758404	South Africa
ERR5758407	South Africa
ERR5758408	South Africa
ERR5758409	South Africa
ERR5758410	South Africa
ERR5758411	South Africa
ERR5758412	South Africa
ERR5758413	South Africa
ERR5758414	South Africa
ERR5758415	South Africa
ERR5758416	South Africa
ERR5758417	South Africa
ERR5758418	South Africa
ERR5758419	South Africa
ERR5758421	South Africa
ERR5758422	South Africa
ERR5758423	South Africa
ERR5758424	South Africa
ERR5758425	South Africa
ERR5758426	South Africa
ERR5758428	South Africa
ERR5758429	South Africa
ERR5758430	South Africa
ERR5758431	South Africa
ERR5758432	South Africa
ERR5758434	South Africa
ERR5758435	South Africa
ERR5758437	South Africa
ERR5758438	South Africa
ERR5758439	South Africa
ERR5758440	South Africa
ERR5758441	South Africa
ERR5758442	South Africa
ERR5758443	South Africa
ERR5758444	South Africa
ERR5758445	South Africa
ERR5758446	South Africa
ERR5758447	South Africa
ERR5758448	South Africa
ERR5758449	South Africa
ERR5758451	South Africa
ERR5758460	South Africa
ERR5758461	South Africa
ERR5758462	South Africa
ERR5758463	South Africa
ERR5758464	South Africa
ERR5758465	South Africa
ERR5758466	South Africa
ERR5758467	South Africa
ERR5758468	South Africa
ERR5758469	South Africa
ERR5758470	South Africa
ERR5758474	South Africa
ERR5758476	South Africa
SRR1019148	South Africa
SRR1019152	South Africa
SRR1140916	South Africa
SRR1140947	South Africa
SRR1184307	South Africa
SRR1184323	South Africa
SRR1184330	South Africa
SRR833027	South Africa
SRR833142	South Africa
SRR847799	South Africa
ERR1213827	South Korea
ERR1213830	South Korea
ERR1213847	South Korea
ERR1213849	South Korea
ERR1213851	South Korea
ERR1213853	South Korea
ERR1213857	South Korea
ERR1213859	South Korea
ERR1213860	South Korea
ERR1213864	South Korea
ERR1213865	South Korea
ERR552177	South Korea
SRR1003104	South Korea
SRR1003106	South Korea
SRR1013550	South Korea
SRR1013563	South Korea
SRR1013593	South Korea
SRR1013605	South Korea
SRR1013641	South Korea
SRR1013650	South Korea
SRR1013664	South Korea
SRR1013675	South Korea
SRR1047983	South Korea
SRR1047984	South Korea
SRR1048842	South Korea
SRR1048844	South Korea
SRR1048850	South Korea
SRR1048851	South Korea
SRR1048854	South Korea
SRR1048856	South Korea
SRR1048857	South Korea
SRR1048858	South Korea
SRR1048861	South Korea
SRR1048863	South Korea
SRR1048871	South Korea
SRR1048879	South Korea
SRR1048970	South Korea
SRR1048971	South Korea
SRR1048978	South Korea
SRR1048989	South Korea
SRR1048999	South Korea
SRR1049009	South Korea
SRR1049019	South Korea
SRR1049020	South Korea
SRR1049024	South Korea
SRR1049025	South Korea
SRR1049028	South Korea
SRR1049034	South Korea
SRR1049039	South Korea
SRR1049044	South Korea
SRR1049053	South Korea
SRR1049054	South Korea
SRR1049056	South Korea
SRR1049058	South Korea
SRR1049063	South Korea
SRR1049066	South Korea
SRR1049068	South Korea
SRR1049074	South Korea
SRR1144725	South Korea
SRR1144733	South Korea
SRR1144737	South Korea
SRR1144749	South Korea
SRR1144768	South Korea
SRR1144776	South Korea
SRR1144780	South Korea
SRR1144783	South Korea
SRR1144790	South Korea
SRR1144796	South Korea
SRR1144813	South Korea
SRR1144817	South Korea
ERR2516143	Spain
SRR833210	Taiwan
SRR833211	Taiwan
ERR718221	Thailand
ERR718355	Thailand
ERR718412	Thailand
ERR718540	Thailand
ERR751697	Thailand
ERR751745	Thailand
ERR751851	Thailand
ERR751933	Thailand
ERR752176	Thailand
SRR10828192	Thailand
SRR11662253	Thailand
SRR11662410	Thailand
SRR11662529	Thailand
SRR11662635	Thailand
SRR11947403	Thailand
SRR5709759	Thailand
SRR5709760	Thailand
SRR5709780	Thailand
SRR5709803	Thailand
SRR5709906	Thailand
SRR5709960	Thailand
SRR5709988	Thailand
SRR5709991	Thailand
SRR5710015	Thailand
SRR5837711	Thailand
ERR551636	Turkmenistan
ERR552760	Turkmenistan
ERR152760	United Kingdom
ERR152761	United Kingdom
ERR2512851	United Kingdom
ERR2514407	United Kingdom
ERR2517022	United Kingdom
ERR2517106	United Kingdom
ERR400424	United Kingdom
SRR7496533	USA
SRR7496541	USA
SRR7496545	USA
DRR184622	Vietnam
DRR184628	Vietnam
DRR184887	Vietnam
DRR184903	Vietnam
DRR184908	Vietnam
DRR184924	Vietnam
DRR184943	Vietnam
DRR185008	Vietnam
DRR185014	Vietnam
DRR185015	Vietnam
DRR185025	Vietnam
DRR185038	Vietnam
DRR185073	Vietnam
DRR185099	Vietnam
DRR185108	Vietnam
DRR185111	Vietnam
DRR185116	Vietnam
ERR1035135	Vietnam
ERR234211	Vietnam
ERR551086	Vietnam
ERR552755	Vietnam
ERR552912	Vietnam
SRR5065290	Vietnam
SRR5065371	Vietnam
SRR5065419	Vietnam
SRR5065499	Vietnam
SRR5065500	Vietnam
SRR5065567	Vietnam
SRR5065580	Vietnam
SRR5065656	Vietnam
SRR5067236	Vietnam
SRR5067299	Vietnam
SRR5067374	Vietnam
SRR5067378	Vietnam
SRR5067406	Vietnam
SRR5067419	Vietnam
SRR5067624	Vietnam
SRR5067675	Vietnam
SRR5067701	Vietnam
SRR5067715	Vietnam
SRR5067716	Vietnam
SRR5073549	Vietnam
SRR5073562	Vietnam
SRR5073586	Vietnam
SRR5073633	Vietnam
SRR5073643	Vietnam
SRR5073660	Vietnam
SRR5073786	Vietnam
SRR5073809	Vietnam
SRR5073818	Vietnam
SRR5073824	Vietnam
SRR5073943	Vietnam
SRR5073959	Vietnam
SRR5074103	Vietnam
SRR5074122	Vietnam
SRR5074138	Vietnam
SRR5074139	Vietnam
SRR5074150	Vietnam

## Sheet: Table S2
Supplementary Table S2. VNTR typing of Russian isolates of the Beijing 14717-15-cluster from Omsk and Buryatia.
M. tuberculosis isolates from Omsk, western Siberia, Russia
ID	MIRU 2 154	Mtub 04 424	ETR C 577	ETR D (MIRU-4) 580	MIRU 40 802	MIRU 10 960	MIRU 16 1644	Mtub 21 1955	MIRU 20 2059	Qub 11b 2163	ETR A 2165	Mtub 29 2347	Mtub 30 2401	ETR B 2461	MIRU 23 2531	MIRU 24 2687	MIRU 26 2996	MIRU 27 3007	Mtub 34 3171	MIRU 31 3192	Mtub 39 3690	QUB 26 4052	QUB-4156c 4156	MIRU39 4348
39016	2	2	4	2	3	3	3	4	2	6	4	4	4	2	5	1	7	3	3	4	2	7	3	2
39588	2	2	4	2	3	3	3	4	2	6	4	4	4	2	5	1	7	3	3	4	2	7	3	2
41446	2	2	4	2	3	3	3	4	2	6	4	4	4	2	5	1	7	3	3	4	2	7	3	2
43571	2	2	4	2	3	3	3	4	2	6	4	4	4	2	5	1	7	3	3	4	2	7	3	2
4259	2	2	4	2	3	3	3	4	2	2	4	4	4	2	5	1	7	3	3	4	2	7	3	2
6609	2	2	4	2	3	3	3	4	2	6	4	4	4	2	5	1	7	3	3	4	2	7	3	2
10542	2	2	4	2	3	3	3	4	2	5	4	4	4	2	5	1	7	3	3	4	2	7	3	2
8310	2	2	4	2	3	3	3	4	2	2	4	4	4	2	5	1	7	3	3	4	2	7	3	2
9887	2	2	4	2	3	3	3	4	2	6	4	4	4	2	5	1	7	3	3	5	2	7	3	2
10860	2	2	4	2	3	3	3	4	2	6	4	4	4	2	5	1	7	3	3	4	2	7	3	2
12043	2	2	4	2	3	3	3	4	2	6	4	4	4	2	5	1	7	3	3	4	2	7	3	2
M. tuberculosis isolates from Buryatia, Far East, Russia
	MIRU 2 154	Mtub 04 424	ETR C 577	ETR D (MIRU-4) 580	MIRU 40 802	MIRU 10 960	MIRU 16 1644	Mtub 21 1955	MIRU 20 2059	Qub 11b 2163	ETR A 2165	Mtub 29 2347	Mtub 30 2401	ETR B 2461	MIRU 23 2531	MIRU 24 2687	MIRU 26 2996	MIRU 27 3007	Mtub 34 3171	MIRU 31 3192	Mtub 39 3690	QUB 26 4052	QUB-4156c 4156	MIRU39 4348
361у	2	2	4	2	3	3	3	3	2	6	4	4	4	2	5	1	7	3	3	4	2	8	3	2
362у	2	2	4	2	3	3	3	4	2	6	4	4	4	2	5	1	7	3	3	4	2	7	3	2
380у	2	2	4	2	3	3	3	4	2	5	4	4	4	2	5	1	7	3	3	4	2	7	3	2
390у	2	2	4	2	3	3	3	4	2	6	4	4	4	2	5	1	7	3	3	4	2	7	3	2
396у	2	2	4	2	3	3	3	4	2	6	4	4	4	2	5	1	7	3	3	4	2	7	3	2

## Sheet: Table S3
Supplementary Table S3. Beijing 14717-15-cluster (green shade) and its neighbors according to the phylogenetic tree (the order of the samples corresponds to the phylogeny in Figure 2b)
Accession	Country of isolation	Place of isolation	Strain ID	cluster	SIT	DR_type	resistance associated mutations
							streptomycin	isoniazid	rifampicin	pyrazinamide	ethambutol	fluoroquinolones	moxifloxacin	ofloxacin	levofloxacin	ciprofloxacin	aminoglycosides	amikacin	kanamycin	capreomycin	ethionamide	para-aminosalicylic_acid	cycloserine	linezolid	bedaquiline	clofazimine	delamanid
SRR18591744	Russia	Buryatia	362	Beijing 14717-15-cluster	269	MDR-TB	rpsL_p.Lys88Arg	katG_p.Ser315Thr	rpoB_p.Ser450Leu	-	embB_p.Met306Val	-	-	-	-	-	-	-	eis_c.-37G>T	-	ethA_c.1343delA	-	alr_p.Leu113Arg	-	-	-	-
SRR18591743	Russia	Buryatia	380	Beijing 14717-15-cluster	269	HR-TB	rpsL_p.Lys88Arg	katG_p.Ser315Thr	-	-	-	-	-	-	-	-	-	-	-	-	ethA_c.1343delA	-	-	-	-	-	-
SRR18591742	Russia	Buryatia	390	Beijing 14717-15-cluster	269	Pre-XDR-TB	rpsL_p.Lys88Arg	katG_p.Ser315Thr	rpoB_p.Ser450Leu	pncA_c.-71_*29del	-	gyrA_p.Asp94Gly	gyrA_p.Asp94Gly	gyrA_p.Asp94Gly	gyrA_p.Asp94Gly	gyrA_p.Asp94Gly	-	-	-	-	ethA_c.1343delA	-	-	-	-	-	-
SRR18591741	Russia	Buryatia	396	Beijing 14717-15-cluster	269	MDR-TB	rpsL_p.Lys88Arg	katG_p.Ser315Thr	rpoB_p.Ser450Leu	-	-	-	-	-	-	-	-	-	-	-	ethA_c.1343delA	-	-	-	-	-	-
SRR6256978	Russia	Buryatia		Beijing 14717-15-cluster	269	MDR-TB	rpsL_p.Lys88Arg	katG_p.Ser315Thr	rpoB_p.His445Asp	pncA_c.390_391dupGG, pncA_c.450dupC	-	-	-	-	-	-	-	-	-	-	ethA_c.1343delA	-	-	-	-	-	-
SRR7796668	Russia	Omsk	4259	Beijing 14717-15-cluster	269	Pre-XDR-TB	rpsL_p.Lys88Arg	katG_p.Ser315Thr	rpoB_p.Ser450Leu	-	embB_p.Met306Val	gyrA_p.Ala90Val	gyrA_p.Ala90Val	gyrA_p.Ala90Val	gyrA_p.Ala90Val	gyrA_p.Ala90Val	-	-	-	-	ethA_c.1343delA	-	-	-	-	-	-
SRR7796667	Russia	Omsk	6609	Beijing 14717-15-cluster	269	Pre-XDR-TB	rpsL_p.Lys88Arg	katG_p.Ser315Thr	rpoB_p.Ser450Leu	pncA_p.Gln10*	embB_p.Met306Val	gyrA_p.Asp94Gly	gyrA_p.Asp94Gly	gyrA_p.Asp94Gly	gyrA_p.Asp94Gly	gyrA_p.Asp94Gly	rrs_n.1401A>G	rrs_n.1401A>G	rrs_n.1401A>G	rrs_n.1401A>G	ethA_c.1343delA, ethA_p.Trp455*	-	-	-	-	-	-
ERR028623	Netherlands	Amsterdam		Beijing 14717-15-cluster	269	HR-TB	rpsL_p.Lys88Arg	katG_p.Ser315Thr	-	-	-	-	-	-	-	-	-	-	eis_c.-12C>T	-	ethA_c.1343delA	-	-	-	-	-	-
ERR025439	Netherlands			Beijing 14717-15-cluster	269	HR-TB	rpsL_p.Lys88Arg	katG_p.Ser315Thr	-	-	-	-	-	-	-	-	-	-	eis_c.-12C>T	-	ethA_c.1343delA	-	-	-	-	-	-
SRR18591745	Russia	Buryatia	361	Beijing 14717-15-cluster	269	MDR-TB	rpsL_p.Lys88Arg	katG_p.Ser315Thr	rpoB_p.His445Tyr	pncA_c.-11A>C	embB_p.Leu74Arg	-	-	-	-	-	-	-	-	-	ethA_c.1343delA	-	-	-	-	-	-
ERR2516143	Spain			Beijing 14717-15-cluster	269	Pre-XDR-TB	rpsL_p.Lys88Arg	katG_p.Ser315Thr	rpoB_p.Ser450Leu	-	-	gyrA_p.Asp94Gly	gyrA_p.Asp94Gly	gyrA_p.Asp94Gly	gyrA_p.Asp94Gly	gyrA_p.Asp94Gly	-	-	eis_c.-12C>T	-	ethA_c.1343delA	-	-	-	-	-	-
ERR2516692	Netherlands			Beijing 14717-15-cluster	269	MDR-TB	rpsL_p.Lys88Arg	katG_p.Ser315Thr	rpoB_p.His445Asp	-	-	-	-	-	-	-	-	-	-	-	-	-	-	-	-	-	-
DRR130191	Japan				1	Pre-XDR-TB	rrs_n.514A>C	katG_p.Ser315Thr	rpoB_p.Ser450Leu, rpoC_p.Leu527Val	pncA_c.259_260dupAC	embB_p.Met306Ile	gyrA_p.Asp94Gly	gyrA_p.Asp94Gly	gyrA_p.Asp94Gly	gyrA_p.Asp94Gly	gyrA_p.Asp94Gly	rrs_n.1401A>G	rrs_n.1401A>G	rrs_n.1401A>G	rrs_n.1401A>G	-	-	-	-	-	-	-
DRR130097	Japan				1	Pre-XDR-TB	rrs_n.514A>C	katG_p.Ser315Thr	rpoB_p.Ser450Leu, rpoC_p.Leu527Val	pncA_c.259_260dupAC	embB_p.Met306Ile	gyrA_p.Asp94Gly	gyrA_p.Asp94Gly	gyrA_p.Asp94Gly	gyrA_p.Asp94Gly	gyrA_p.Asp94Gly	rrs_n.1401A>G	rrs_n.1401A>G	rrs_n.1401A>G	rrs_n.1401A>G	-	-	-	-	-	-	-
DRR130095	Japan				1	Pre-XDR-TB	rrs_n.514A>C	katG_p.Ser315Thr	rpoB_p.Ser450Leu, rpoC_p.Leu527Val	pncA_c.259_260dupAC	embB_p.Met306Ile	gyrA_p.Asp94Gly	gyrA_p.Asp94Gly	gyrA_p.Asp94Gly	gyrA_p.Asp94Gly	gyrA_p.Asp94Gly	rrs_n.1401A>G	rrs_n.1401A>G	rrs_n.1401A>G	rrs_n.1401A>G	-	-	-	-	-	-	-
DRR130192	Japan				269	Pre-XDR-TB	rrs_n.514A>C	katG_p.Ser315Thr	rpoB_p.Ser450Leu, rpoC_p.Leu527Val	pncA_c.259_260dupAC	embB_p.Met306Ile	gyrA_p.Asp94Gly	gyrA_p.Asp94Gly	gyrA_p.Asp94Gly	gyrA_p.Asp94Gly	gyrA_p.Asp94Gly	rrs_n.1401A>G	rrs_n.1401A>G	rrs_n.1401A>G	rrs_n.1401A>G	-	-	-	-	-	-	-
DRR130190	Japan				1	Pre-XDR-TB	rrs_n.514A>C	katG_p.Ser315Thr	rpoB_p.Ser450Leu, rpoC_p.Leu527Val	pncA_c.259_260dupAC	embB_p.Met306Ile	gyrA_p.Asp94Gly	gyrA_p.Asp94Gly	gyrA_p.Asp94Gly	gyrA_p.Asp94Gly	gyrA_p.Asp94Gly	rrs_n.1401A>G	rrs_n.1401A>G	rrs_n.1401A>G	rrs_n.1401A>G	-	-	-	-	-	-	-
DRR130096	Japan				1	Pre-XDR-TB	rrs_n.514A>C	katG_p.Ser315Thr	rpoB_p.Ser450Leu, rpoC_p.Leu527Val	pncA_c.259_260dupAC	embB_p.Met306Ile	gyrA_p.Asp94Gly	gyrA_p.Asp94Gly	gyrA_p.Asp94Gly	gyrA_p.Asp94Gly	gyrA_p.Asp94Gly	rrs_n.1401A>G	rrs_n.1401A>G	rrs_n.1401A>G	rrs_n.1401A>G	ethA_p.Thr342Lys	-	-	-	-	-	-
DRR130165	Japan				1	Pre-XDR-TB	-	fabG1_c.-8T>C, katG_p.Ser315Thr	rpoB_p.Ser450Leu	pncA_p.Tyr34*	embB_p.Gly406Ser	gyrA_p.Asp94Gly	gyrA_p.Asp94Gly	gyrA_p.Asp94Gly	gyrA_p.Asp94Gly	gyrA_p.Asp94Gly	-	-	-	tlyA_p.Gln184*	ethA_c.706delA, fabG1_c.-8T>C	-	-	-	-	-	-
SRR1048854	South Korea				1	Pre-XDR-TB	-	katG_p.Ser315Thr	rpoB_p.Ser450Leu, rpoC_p.Asp747Ala	pncA_c.-11A>G	embB_p.Gln497Lys	gyrB_p.Glu501Asp	gyrB_p.Glu501Asp	gyrB_p.Glu501Asp	gyrB_p.Glu501Asp	gyrB_p.Glu501Asp	-	-	-	-	-	-	-	-	-	-	-
ERR1213851	South Korea				269	MDR-TB	-	katG_p.Ser315Thr	rpoB_p.His445Asp	pncA_p.Ile31Ser	-	-	-	-	-	-	-	-	-	-	-	-	-	-	-	-	-
SRR1013650	South Korea				269	Pre-XDR-TB	rrs_n.514A>C	ahpC_c.-54C>T	rpoB_p.Ser450Leu	pncA_p.Lys48Glu	embB_p.Gln497Pro	gyrA_p.Ala90Val	gyrA_p.Ala90Val	gyrA_p.Ala90Val	gyrA_p.Ala90Val	gyrA_p.Ala90Val	-	-	eis_c.-10G>A	-	ethA_c.156_157insT	folC_p.Arg49Trp	-	-	-	-	-
ERR1213830	South Korea				1	Sensitive	-	-	-	-	-	-	-	-	-	-	-	-	-	-	-	-	-	-	-	-	-
SRR1049025	South Korea				1	MDR-TB	-	katG_p.Ser315Thr	rpoB_p.Asp435Val	-	embB_p.His1002Arg	-	-	-	-	-	rrs_n.1401A>G	rrs_n.1401A>G	rrs_n.1401A>G	rrs_n.1401A>G	-	folC_p.Arg49Trp	-	-	-	-	-
SRR1049024	South Korea				1	MDR-TB	-	katG_p.Ser315Thr	rpoB_p.Asp435Val	-	embB_p.His1002Arg	-	-	-	-	-	rrs_n.1401A>G	rrs_n.1401A>G	rrs_n.1401A>G	rrs_n.1401A>G	-	folC_p.Arg49Trp	-	-	-	-	-
SRR1049039	South Korea				1	MDR-TB	rpsL_p.Lys43Arg	katG_p.Ser315Thr	rpoB_p.Asp435Val	pncA_p.Gln10Pro	-	-	-	-	-	-	rrs_n.1401A>G	rrs_n.1401A>G	rrs_n.1401A>G	rrs_n.1401A>G	ethA_c.1176_1177dupGC	-	-	-	-	-	-
ERR1213827	South Korea				1	Sensitive	-	-	-	-	-	-	-	-	-	-	-	-	-	-	-	-	-	-	-	-	-
SRR11033603	Georgia				269	Sensitive	-	-	-	-	-	-	-	-	-	-	-	-	-	-	-	-	-	-	-	-	-
SRR1049068	South Korea				269	Pre-XDR-TB	gid_p.Ser136*	fabG1_c.-15C>T, inhA_p.Ile16Thr	rpoB_p.Ser450Leu	pncA_c.393delC	embB_p.Met306Ile	gyrA_p.Asp94Gly	gyrA_p.Asp94Gly	gyrA_p.Asp94Gly	gyrA_p.Asp94Gly	gyrA_p.Asp94Gly	-	-	-	-	fabG1_c.-15C>T	-	-	-	-	-	-
ERR1213853	South Korea				269	MDR-TB	-	katG_p.Ser315Thr	rpoB_p.His445Arg	-	embB_p.Met306Val	-	-	-	-	-	-	-	-	-	-	-	-	-	-	-	-
DRR130098	Japan				1	MDR-TB	-	fabG1_c.-15C>T	rpoB_p.Ser450Leu	-	-	-	-	-	-	-	-	-	-	-	fabG1_c.-15C>T	-	-	-	-	-	-
SRR1048978	South Korea				1	MDR-TB	-	katG_p.Ser315Thr	rpoB_p.Asp435Tyr	pncA_p.Asp145Glu	-	-	-	-	-	-	-	-	-	-	-	-	-	-	-	-	-
SRR1013593	South Korea				1	MDR-TB	-	katG_p.Ser315Thr	rpoB_p.Asp435Tyr	pncA_p.Asp145Glu	-	-	-	-	-	-	-	-	-	-	-	-	-	-	-	-	-
SRR1049020	South Korea				1	Pre-XDR-TB	-	katG_p.Ser315Thr	rpoB_p.Ser450Leu	pncA_p.Ser104Arg	embB_p.Asp1024Asn, embB_p.Met306Ile	gyrA_p.Asp94Tyr	gyrA_p.Asp94Tyr	gyrA_p.Asp94Tyr	gyrA_p.Asp94Tyr	gyrA_p.Asp94Tyr	-	-	-	-	ethA_c.1242delT	-	-	-	-	-	-
SRR1049019	South Korea				1	Pre-XDR-TB	-	katG_p.Ser315Thr	rpoB_p.Ser450Leu	pncA_p.Ser104Arg	embB_p.Asp1024Asn, embB_p.Met306Ile	gyrA_p.Asp94Tyr	gyrA_p.Asp94Tyr	gyrA_p.Asp94Tyr	gyrA_p.Asp94Tyr	gyrA_p.Asp94Tyr	-	-	-	-	ethA_c.1242delT	-	-	-	-	-	-
ERR1213865	South Korea				1	MDR-TB	rrs_n.514A>C	katG_p.Ser315Thr	rpoB_p.Ser450Leu	-	embB_p.Gln497Arg	-	-	-	-	-	-	-	-	-	-	-	-	-	-	-	-
SRR1049058	South Korea				269	Pre-XDR-TB	rpsL_p.Lys43Arg	inhA_p.Ser94Ala, katG_p.Ser315Thr	rpoB_p.Ser450Gln	-	embB_p.Met306Ile	gyrA_p.Ala90Val, gyrB_p.Ile486Leu	gyrA_p.Ala90Val, gyrB_p.Ile486Leu	gyrA_p.Ala90Val, gyrB_p.Ile486Leu	gyrA_p.Ala90Val, gyrB_p.Ile486Leu	gyrA_p.Ala90Val, gyrB_p.Ile486Leu	rrs_n.1401A>G	rrs_n.1401A>G	rrs_n.1401A>G	rrs_n.1401A>G	inhA_p.Ser94Ala	-	alr_p.Leu113Arg	-	-	-	-
SRR1049028	South Korea				269	Pre-XDR-TB	rpsL_p.Lys43Arg	inhA_p.Ser94Ala, katG_p.Ser315Thr	rpoB_p.Ser450Gln	-	embB_p.Met306Ile	gyrA_p.Ala90Val, gyrB_p.Ile486Leu	gyrA_p.Ala90Val, gyrB_p.Ile486Leu	gyrA_p.Ala90Val, gyrB_p.Ile486Leu	gyrA_p.Ala90Val, gyrB_p.Ile486Leu	gyrA_p.Ala90Val, gyrB_p.Ile486Leu	rrs_n.1401A>G	rrs_n.1401A>G	rrs_n.1401A>G	rrs_n.1401A>G	inhA_p.Ser94Ala	-	alr_p.Leu113Arg	-	-	-	-
SRR1048851	South Korea				1	Pre-XDR-TB	rpsL_p.Lys43Arg	katG_p.Ser315Thr	rpoB_p.Ser450Trp	pncA_p.Gly97Ser	embB_p.Met306Val	gyrB_p.Glu501Asp	gyrB_p.Glu501Asp	gyrB_p.Glu501Asp	gyrB_p.Glu501Asp	gyrB_p.Glu501Asp	-	-	-	-	-	-	-	-	-	-	-
SRR1048850	South Korea				1	Pre-XDR-TB	rpsL_p.Lys43Arg	katG_p.Ser315Thr	rpoB_p.Ser450Trp	pncA_p.Gly97Ser	embB_p.Met306Val	gyrB_p.Glu501Asp	gyrB_p.Glu501Asp	gyrB_p.Glu501Asp	gyrB_p.Glu501Asp	gyrB_p.Glu501Asp	-	-	-	-	-	-	-	-	-	-	-
SRR1144737	South Korea				1	Pre-XDR-TB	-	katG_p.Ser315Thr	rpoB_p.Asp435Val	pncA_c.-11A>G	embB_p.Met306Ile	gyrA_p.Ala90Val	gyrA_p.Ala90Val	gyrA_p.Ala90Val	gyrA_p.Ala90Val	gyrA_p.Ala90Val	-	-	-	-	ethA_c.405delT	-	-	-	-	-	-
SRR1049044	South Korea				1	Pre-XDR-TB	-	inhA_c.-154G>A, katG_p.Ser315Thr	rpoB_p.Leu452Pro	pncA_p.Phe58Leu	embB_p.Gly406Ser	gyrA_p.Asp94Tyr	gyrA_p.Asp94Tyr	gyrA_p.Asp94Tyr	gyrA_p.Asp94Tyr	gyrA_p.Asp94Tyr	-	-	-	-	inhA_c.-154G>A	folC_p.Arg49Trp	-	-	-	-	-
rpsL_p.Lys88Arg	katG_p.Ser315Thr	- resistance mutations signature of the Beijing 14717-15-cluster

## Sheet: Table S4
Supplementary Table S4. SNPs specific of the Beijing 14717-15-cluster (sorted by PAM1 value).
Position	Reference	Sample	Type	Region	AA Exchange	PAM1	Product	Function, category (https://mycobrowser.epfl.ch/)	Other information
438473	C	T	SNP	Rv0360c	Trp89STOP	0	Conserved protein	Conserved hypotheticals. Function unknown.
2115234	G	T	SNP	Rv1866	Asp699Tyr	0	Conserved protein	Lipid metabolism. Function unknown, but supposed involvement in lipid degradation.
2263465	G	T	SNP	Rv2016	Gly14Cys	0	Hypothetical protein	Conserved hypotheticals. Function unknown.
1280302	G	C	SNP	Rv1153c (omt)	Thr182Arg	1	Probable O-methyltransferase Omt	Lipid metabolism. Function unknown, but supposedly involved in lipid metabolism
1881530	T	G	SNP	Rv1661 (pks7)	Leu2076Arg	1	Probable polyketide synthase Pks7	Lipid metabolism. Potentially involved in some intermediate steps for the synthesis of a polyketide molecule which may be involved in secondary metabolism
2186088	A	C	SNP	Rv1934c (fadE17)	Leu34Arg	1	Probable acyl-CoA dehydrogenase FadE17	Lipid metabolism. Function unknown, but supposed involvement in lipid degradation
3539878	G	C	SNP	Rv3171c (hpx)	Arg290Gly	1	Possible non-heme haloperoxidase Hpx	Virulence, detoxification, adaptation. Supposedly involved in detoxification reactions.
39684	A	G	SNP	Rv0036c	Leu49Pro	2	Conserved protein	Conserved hypotheticals. Function unknown.
1281314	C	T	SNP	Rv1154c	Met(s)57Ile	2	Hypothetical protein	Conserved hypotheticals. Function unknown.
4407119	G	A	SNP	Rv3918c (parA)	Ser138Phe	2	Probable chromosome partitioning protein ParA	Cell wall and cell processes. Essential gene. Involved in chromosome partition. Localize to both POLES of the predivisional cell following completion of DNA replication.
658547	C	G	SNP	Rv0567	Ser76Cys	5	Probable methyltransferase/methylase	Intermediary metabolism and respiration. Causes methylation.
3928487	G	A	SNP	Rv3507 (PE_PGRS53)	Gly640Asp	6	PE-PGRS family protein PE_PGRS53	Function unknown, Pe/ppe
3475877	G	A	SNP	Rv3107c (agpS)	Thr362Ile	7	Possible alkyldihydroxyacetonephosphate synthase AgpS (alkyl-DHAP synthase) (alkylglycerone-phosphate synthase)	Involved in ether lipid biosynthesis [catalytic activity: 1-acyl-glycerone 3-phosphate + a long-chain alcohol = 1-alkyl-glycerone 3-phosphate + a long-chain acid anion].Lipid metabolism
4235861	G	A	SNP	Rv3790 (dprE1)	Arg28His	8	Decaprenylphosphoryl-beta-D-ribose 2'-oxidase	Together with DPRE2|Rv3791, catalyzes epimerization of decaprenylphosphoryl ribose (DPR) to decaprenylphosphoryl arabinose (DPA) in arabinan synthesis.Lipid metabolism	Essential gene for in vitro growth of H37Rv in a MtbYM rich medium, by Himar1 transposon mutagenesis (see Minato et al. 2019). Essential gene for in vitro growth of H37Rv, by analysis of saturated Himar1 transposon libraries (see DeJesus et al. 2017). Essential gene by Himar1 transposon mutagenesis in H37Rv strain (see Sassetti et al., 2003). Essential gene for in vitro growth of H37Rv, by Himar1…
2990588	G	A	SNP	Rv2673 (aftC)	Arg433Gln	9	Possible arabinofuranosyltransferase AftC	Involved in the biosynthesis of the mycobacterial cell wall arabinan. Cell wall and cell processes	Essential gene for in vitro growth of H37Rv in a MtbYM rich medium, by Himar1 transposon mutagenesis (see Minato et al. 2019). Essential gene for in vitro growth of H37Rv, by analysis of saturated Himar1 transposon libraries (see DeJesus et al. 2017). Essential gene by Himar1 transposon mutagenesis in H37Rv strain (see Sassetti et al.,2003). Non essential gene by Himar1 transposon mutagenesis in …
2443093	T	C	SNP	Rv2180c	His41Arg	10	Probable conserved integral membrane protein	Unknown. Cell wall and cell processes
2462161	T	C	SNP	Rv2198c (mmpS3)	Gln296Arg	10	Probable conserved membrane protein MmpS3	Unknown. Cell wall and cell processes	Essential gene for in vitro growth of H37Rv in a MtbYM rich medium, by Himar1 transposon mutagenesis (see Minato et al. 2019). Non-essential gene for in vitro growth of H37Rv, by analysis of saturated Himar1 transposon libraries (see DeJesus et al. 2017). Slow growth mutant by Himar1-based transposon mutagenesis in H37Rv strain (see Sassetti et al.,2003). Non essential gene by Himar1 transposon m…
69292	G	C	SNP	Rv0064	Ala225Pro	13	Probable conserved transmembrane protein	Unknown. Cell wall and cell processes	Essentialgene by Himar1 transposon mutagenesis in CDC1551 strain (see Lamichhane et al., 2003).
2480413	G	A	SNP	Rv2214c (ephD)	Ala430Val	13	Possible short-chain dehydrogenase EphD	Thought to be involved in detoxification reactions following oxidative damage to lipids. Virulence, detoxification, adaptation
2535713	G	A	SNP	Rv2263	Gly25Ser	16	Possible oxidoreductase	Oxidoreduction. Intermediary metabolism and respiration
3759659	C	T	SNP	Rv3350c (PPE56)	Gly2482Ser	16	PPE family protein PPE56	Function unknown. Pe/ppe	Essential gene for in vitro growth of H37Rv, by Himar1 transposon mutagenesis (See Griffin et al., 2011).
3453679	A	C	SNP	Rv3087	Glu252Ala	17	Possible triacylglycerol synthase (diacylglycerol acyltransferase)	May be involved in synthesis of triacylglycerol. Lipid metabolism
1201946	T	C	SNP	Rv1077 (cbs)	Val77Ala	18	Probable cystathionine beta-synthase Cbs (serine sulfhydrase) (beta-thionase) (hemoprotein H-450)	Thought to be involved in homocysteine transulfuration [catalytic activity: L-serine + L-homocysteine = cystathionine + H2O]. Intermediary metabolism and respiration
4114335	G	C	SNP	Rv3672c	Ala3Gly	21	Conserved hypothetical protein	Function unknown. Conserved hypotheticals
1340057	C	G	SNP	Rv1196 (PPE18)	Pro237Ala	22	PPE family protein PPE18	Function unknown. Pe/ppe
4270677	C	T	SNP	Rv3808c (glfT2)	Ala535Thr	22	Bifunctional UDP-galactofuranosyl transferase GlfT2	Converts UDP-galactofuranose in cell wall galactan polymerization. Has UDP-Galf:beta-D-(1->5) and UDP-Galf:beta-D-(1->6). Cell wall and cell processes galactofuranosyltransferase activities.	Essential gene for in vitro growth of H37Rv in a MtbYM rich medium, by Himar1 transposon mutagenesis (see Minato et al. 2019). Essential gene for in vitro growth of H37Rv, by analysis of saturated Himar1 transposon libraries (see DeJesus et al. 2017). Essential gene by Himar1 transposon mutagenesis in H37Rv strain (see Sassetti et al., 2003). Essential gene for in vitro growth of H37Rv, by Himar1…
4401878	G	A	SNP	Rv3913 (trxB2)	Ala51Thr	22	Probable thioredoxin reductase TrxB2 (TRXR) (TR)	Enzyme that catalyse the reduction of disulphides by pyridine nucleotides through an enzyme disulphide and a flavin. Seems regulated by sigh (Rv3223c product). [catalytic activity: NADPH + oxidized thioredoxin = NADP(+) + reduced thioredoxin].Intermediary metabolism and respiration	Essential gene for in vitro growth of H37Rv in a MtbYM rich medium, by Himar1 transposon mutagenesis (see Minato et al. 2019). Essential gene for in vitro growth of H37Rv, by analysis of saturated Himar1 transposon libraries (see DeJesus et al. 2017). Essential gene by Himar1 transposon mutagenesis in H37Rv strain (see Sassetti et al., 2003). Essential gene for in vitro growth of H37Rv, by Himar1…
916994	G	A	SNP	Rv0823c	Thr218Met(s)	32	Possible transcriptional regulatory protein	Thought to be involved in transcriptional mechanism. Regulatory proteins
3483136	A	G	SNP	Rv3116 (moeB2)	Thr121Ala	32	Probable molybdenum cofactor biosynthesis protein MoeB2 (MPT-synthase sulfurylase) (molybdopterin synthase sulphurylase)	Possibly involved in molybdopterin metabolism (synthesis). Intermediary metabolism and respiration
180248	C	T	SNP	Rv0152c (PE2)	Asp217Asn	36	PE family protein PE2	Function unknown. Pe/ppe
2108219	G	A	SNP	Rv1860 (apa)	Asp162Asn	36	Alanine and proline rich secreted protein Apa (fibronectin attachment protein) (immunogenic protein MPT32) (antigen MPT-32) (45-kDa glycoprotein) (45/47 kDa antigen)	Unknown (could mediate bacterial attachment to host cells). Cell wall and cell processes
2934447	G	A	SNP	Rv2607 (pdxH)	Asp84Asn	36	Probable pyridoxamine 5'-phosphate oxidase PdxH (PNP/PMP oxidase) (pyridoxinephosphate oxidase) (PNPOX) (pyridoxine 5'-phosphate oxidase)	Involved in biosynthesis of pyridoxine (vitamin B6) and pyridoxal phosphate. Oxidize PNP and PMP into pyridoxal 5'-phosphate (PLP)[catalytic activity: pyridoxamine 5'-phosphate + H(2)O + O(2) = pyridoxal 5'-phosphate + NH(3) + H(2)O(2)].
1755221	C	T	SNP	Rv1550 (fadD11)	silent (Asn502)	9822	Probable fatty-acid-CoA ligase FadD11 (fatty-acid-CoA synthetase) (fatty-acid-CoA synthase)	Function unknown, but involvement in lipid degradation. Lipid metabolism
3472290	G	A	SNP	Rv3104c	silent (Asn163)	9822	Possible conserved transmembrane protein	Unknown. Cell wall and cell processes
4387563	G	A	SNP	Rv3902c	silent (Ser111)	9840	Hypothetical protein	Unknown. Conserved hypotheticals	Essential gene for in vitro growth of H37Rv in a MtbYM rich medium, by Himar1 transposon mutagenesis (see Minato et al. 2019). Essential gene for in vitro growth of H37Rv, by analysis of saturated Himar1 transposon libraries (see DeJesus et al. 2017). Essential gene for in vitro growth of H37Rv, by Himar1 transposon mutagenesis (See Griffin et al., 2011).
2186632	A	G	SNP	Rv1935c (echA13)	silent (Asp176)	9859	Possible enoyl-CoA hydratase EchA13 (enoyl hydrase) (unsaturated acyl-CoA hydratase) (crotonase)	Could possibly oxidize fatty acids using specific components [catalytic activity: (3S)-3-hydroxyacyl-CoA = trans-2(or 3)-enoyl-CoA + H(2)O]. Lipid metabolism
1448330	G	T	SNP	Rv1293 (lysA)	silent (Ala101)	9867	Diaminopimelate decarboxylase LysA (DAP decarboxylase)	Involved in biosynthesis of lysine (last step) [catalytic activity: MESO-2,6-diaminoheptanedioate = L-lysine + CO(2)]. Intermediary metabolism and respiration	Essential gene for in vitro growth of H37Rv in a MtbYM rich medium, by Himar1 transposon mutagenesis (see Minato et al. 2019). Essential gene for in vitro growth of H37Rv, by analysis of saturated Himar1 transposon libraries (see DeJesus et al. 2017).
1461689	A	G	SNP	Rv1306 (atpF)	silent (Ala123)	9867	Probable ATP synthase B chain AtpF	This is one of the three chains of the nonenzymatic component (cf(0) subunit) of the ATPase complex. Intermediary metabolism and respiration	Essential gene for in vitro growth of H37Rv in a MtbYM rich medium, by Himar1 transposon mutagenesis (see Minato et al. 2019).Essential gene for in vitro growth of H37Rv, by analysis of saturated Himar1 transposon libraries (see DeJesus et al. 2017).
1744039	T	A	SNP	Rv1541c (lprI)	silent (Ala111)	9867	Possible lipoprotein LprI	Unknown. Cell wall and cell processes
2160094	C	T	SNP	Rv1914c	Val(s)79Met(s)	9867	Unknown protein	Unknown. Conserved hypotheticals
2423040	A	G	SNP	Rv2161c	Val(s)33Ala	9867	Conserved protein	Unknown. Intermediary metabolism and respiration
3223646	G	A	SNP	Rv2915c	silent (Ala345)	9867	Conserved protein	Function unknown. Conserved hypotheticals
3590692	C	T	SNP	Rv3213c	silent (STOP267)	9867	Possible SOJ/para-related protein	Function unknown, but possibly involved in regulation of partitioning. Cell wall and cell processes
3802105	C	G	SNP	Rv3388 (PE_PGRS52)	silent (Ala151)	9867	PE-PGRS family protein PE_PGRS52	Function unknown. Pe/ppe
2320490	G	A	SNP	Rv2062c (cobN)	silent (Thr88)	9871	Cobalamin biosynthesis protein CobN	Required for cobalt insertion. Intermediary metabolism and respiration
2478080	G	A	SNP	Rv2212	silent (Thr297)	9871	Adenylyl cyclase (ATP pyrophosphate-lyase) (adenylate cyclase)	Possibly involved in cAMP synthesis [catalytic activity: ATP = 3',5'-cyclic AMP + diphosphate]. Intermediary metabolism and respiration
3146485	G	T	SNP	Rv2839c (infB)	silent (Thr463)	9871	Probable translation initiation factor if-2 InfB	If-2, one of the essential components for the initiation of protein synthesis in vitro, protects formylmethionyl-tRNA from spontaneous hydrolysis and promotes its binding to the 30S ribosomal subunits. It is also involved in the hydrolysis of GTP during the formation of the 70S ribosomal complex. Information pathways	Essential gene for in vitro growth of H37Rv in a MtbYM rich medium, by Himar1 transposon mutagenesis (see Minato et al. 2019). Essential gene for in vitro growth of H37Rv, by analysis of saturated Himar1 transposon libraries (see DeJesus et al. 2017). Essential gene by Himar1 transposon mutagenesis in H37Rv strain (see Sassetti et al., 2003). Essential gene for in vitro growth of H37Rv, by Himar1…
3308922	G	T	SNP	Rv2956	silent (Thr85)	9871	Conserved protein	Function unknown. Conserved hypotheticals	Essential gene for in vitro growth of H37Rv, by Himar1 transposon mutagenesis (See Griffin et al., 2011).
3528087	G	A	SNP	Rv3159c (PPE53)	silent (Ile359)	9872	PPE family protein PPE53	Function unknown. Pe/ppe
1207830	C	T	SNP	Rv1084	silent (His65)	9912	Conserved protein	Function unknown. Conserved hypotheticals	essential for in vitro growth on cholesterol; by sequencing of Himar1-based transposon mutagenesis (See Griffin et al., 2011).
676675	C	A	SNP	Rv0579	silent (Arg146)	9913	Conserved hypothetical protein	Function unknown. Conserved hypotheticals
3503569	G	A	SNP	Rv3137	silent (Arg59)	9913	Probable monophosphatase	Function unknown; involved in cellular metabolism. Intermediary metabolism and respiration	Essential gene for in vitro growth of H37Rv in a MtbYM rich medium, by Himar1 transposon mutagenesis (see Minato et al. 2019). Essential gene for in vitro growth of H37Rv, by analysis of saturated Himar1 transposon libraries (see DeJesus et al. 2017). Essential gene by Himar1 transposon mutagenesis in H37Rv strain (see Sassetti et al., 2003). Essential gene for in vitro growth of H37Rv, by Himar1…
3801103	G	T	SNP	Rv3387	silent (Pro106)	9926	Possible transposase	Involved in the transposition of the insertion sequence IS1560. Insertion seqs and phages
3101650	G	C	SNP	Rv2792c	silent (Gly171)	9935	Possible resolvase	Prevents the cointegration of foreign DNA before integration into the chromosome.Insertion seqs and phages
3528084	A	G	SNP	Rv3159c (PPE53)	silent (Gly360)	9935	PPE family protein PPE53	Function unknown. Pe/ppe
SNPs in intergenic regions
131351	A	C	SNP	intergenic	promotor -31 PE_PGRS1 (https://pubmed.ncbi.nlm.nih.gov/23259719/)
560821	G	C	SNP	intergenic
733630	G	C	SNP	intergenic
1306159	C	T	SNP	intergenic
2409529	C	T	SNP	intergenic	promotor -5 ftsZ (Cell division protein FtsZ)
3336646	T	A	SNP	intergenic
3378454	T	G	SNP	intergenic
3487985	C	T	SNP	intergenic
3487990	C	G	SNP	intergenic
4372728	C	A	SNP	intergenic	promotor -22 Rv3888c membrane protein
